# Supplementary material for: Ceftolozane-Tazobactam Combination Therapy Compared to Ceftolozane-Tazobactam Monotherapy for the Treatment of Severe Infections: A Systematic Review and Meta-Analysis
Source: Antibiotics (Basel). 2021 Jan 15;10(1):79. doi: 10.3390/antibiotics10010079 (PMC7830767; doi:10.3390/antibiotics10010079)
Supplement: Supplementary file 1 [file antibiotics-10-00079-s001.zip]

Archive with 3 entries (2 files):
- supplementary tables_/
- supplementary tables_/Table S1.docx
- supplementary tables_/Table S2.docx
